# Supplementary material for: GPS Tracking to Monitor the Spatiotemporal Dynamics of Cattle Behavior and Their Relationship with Feces Distribution
Source: Animals (Basel). 2022 Sep 12;12(18):2383. doi: 10.3390/ani12182383 (PMC9495034; doi:10.3390/ani12182383)
Supplement: Supplementary file 1 [file animals-12-02383-s001.zip]

Archive with 1 entries (1 files):
- animals-1830853-supplementary.pdf
